# Supplementary material for: Loss of O-GlcNAcylation modulates mTORC1 and autophagy in β cells, driving diabetes 2 progression
Source: JCI Insight. 2024 Dec 6;9(23):e183033. doi: 10.1172/jci.insight.183033 (PMC11623944; doi:10.1172/jci.insight.183033)
Supplement: Supporting data values [file jciinsight-9-183033-s230.xlsx]

## Sheet: Fig 1B
CtrlD	LPD
1	0.859943
1	0.967839
1	0.872698
1	0.790302
1.00375
	0.955376
1.09847
	1.00531
0.897772
	0.999876

## Sheet: Fig 1C
CtrlD	LPD
1	0.698539
1	0.859382
1	0.894748
1	0.488604
1.113
	0.379599
1.36219
	1.10295
0.524808
	0.501392

## Sheet: Fig 1D
CtrlD	LPD
1	0.943931
1	0.687336
1	0.554364
1	0.897167

## Sheet: Fig 1E
Ctrl - NCD	Ctrl - LPD	BP2KO - LPD
0.0170436	0.0228775	0.0302641
0.030671	0.0180522	0.0213016
0.0351172	0.023835	0.0213994
0.0344879	0.0199135	0.0212599
0.0262022	0.0226226	0.0297237
0.0290427	0.0166958	0.022488
0.0255404	0.0207658	0.0231654
0.0410129	0.0182225	0.0292729
	0.0168124	0.0258531
	0.0208471	0.0229035
	0.00734422	0.0206508

## Sheet: Fig 1G
Ln	Ob
0.878
	0.814
	0.715
1.122
0.887
	0.463
1.113
	0.811
	0.973

## Sheet: Fig 1H
Ln	Ob
1.087
	0.894
	0.695
0.913
0.774
	0.298
1.226
	0.654
	0.57

## Sheet: Fig 1I
Ln	Ob
1.032
	1.199
	1.192
0.968
1.199
	1.758
0.801
	1.171
	1.597

## Sheet: Fig 1K
L	LA	LP	LAP	H	HA	HP	HAP
1	1.613	1.007	0.862	0.874	0.883	1.152	1.828
1	1.757	1.585	0.776	1.408	1.37	2.178	2.389
1	1.204	0.972	1.377	1.887	1.782	1.044	1.39
1	1.064	0.964	1.049	1.401	1.321	1.298	1.309

## Sheet: Fig 1L
L	LA	LP	LAP	H	HA	HP	HAP
1	1.45903	1.06607	1.04406	2.65551	5.41836	4.09095	6.26509
1	1.67042	1.36519	2.18631	8.77523	16.6983	12.8732	16.0872
1	1.24125	0.922148	1.41238	1.71404	1.68216	0.930791	2.13777
1	1.12848	1.02646	1.26093	1.60246	1.66295	1.39782	1.762

## Sheet: Fig 1N
L	LA	LP	LAP	H	HA	HP	HAP
1	0.904	0.885	1.285	2.068	1.486	1.873	2.061
1	0.843	1.714	0.736	0.702	0.666	0.601	0.946
1	0.871	0.957	1.044	1.091	0.96	0.941	0.799

[truncated: 28 more sheets: Fig 1O, Fig 2A, Fig 2C, Fig 2D, Fig 2E, Fig 2G, Fig 2H, Fig 2I, Fig 3C, Fig 3E, Fig 3F, Fig 3G, Fig 3I, Fig 3J, Fig 4B, Fig 4C, Fig 4D, Fig 4E, Fig 4F, Fig 4G …]
